# Supplementary material for: Is population structure in the European white stork determined by flyway permeability rather than translocation history?
Source: Ecol Evol. 2013 Nov 7;3(15):4881–95. doi: 10.1002/ece3.845 (PMC3892355; doi:10.1002/ece3.845)
Supplement: Supplementary file 4 [file ece30003-4881-SD4.txt]

Supporting Information
 
Shephard J, Ogden R, Tryjanowski P, Olsson O, Galbusera P 20123 Unravellingthe 
geneticeffects of translocation historyversuspopulation declineon awidespread migrant: 
Thecaseof theEuropean whitestork.   
Is population structurein the European white stork determined byflywaypermeabilityrather 
than translocation history?
 
Mitochondrial DNA Analysis 
SAMOVA
To avoid artificiallyaggregatingregions foranalysis weusedSAMOVAversion 1.0 
(Dupanloup et al. 2002), to definegroup structure. SAMOVAuses aspatial analysis of 
varianceto maximise thevarianceamonggroups (FCT) foragiven value of k. Analyses were
run forHistorical and Contemporary samples independentlyand combined based on 100 
initial conditions and 10000 steps forvalues ofk = 2 to k =10. Defined groups boreno 
resemblanceto a geographic split amongmigration pools at anytemporal scale. That is, 
defined groups wererandomlycomprised ofregions from both sides of themigration divide. 
No other logical spatial partitioningof thedata was found.  
 
Microsatellite Analysis 
2MOD
Deviation from migration/drift equilibrium was tested bycomparingthe relative likelihoods 
of‘geneflow/drift’and ‘drift only’models with theprogram 2MOD, usingaMCMC 
procedurewith 105 iterations and aburn-in of 104 (Ciofi et al. 1999). Time intervals between 
population foundingand population samplingwereassumed sufficientlyshort such that effects of mutations were negligible(drift only), whilemutation rates wereassumed much 
smaller than migration rates (geneflow/drift). Bayes factors werecalculated to infer decisive
power estimates of themost likelymodels (Goodman 1999; Jeffreys 1961). Theresults 
indicated equilibrium between geneflow and drift. Bayes factors were1.4 (weak support)
and 142 (verystrongsupport)forHistorical and Contemporarysamples, respectively. 
 
 
References 
Ciofi C, Beaumont M, Swingland I, Bruford M (1999) Geneticdivergenceand units for
conservation in theKomodo Dragon Varanus komodoensis. Proceedings of theRoyal 
Societyof London Series B-Biological Sciences, 266, 2269-2274. 
Dupanloup I, Schneider S, Excoffier L(2002) Asimulated annealingapproach to define the
geneticstructureof populations. Molecular Ecology, 11, 2571-2581. 
Goodman SN (1999)Toward Evidence-Based Medical Statistics. 2: TheBayes Factor. 
Annals of Internal Medicine, 130, 1005-1013. 
Jeffreys H (1961)Theory of probabilitythird edition, Third edn. Oxford UniversityPress, 
Oxford. 
 
Supporting Tables
 
Table S1 Museum sampleinformation and museum accession codes. Sequencelabels and 
mtDNA haplotypedesignations refer to thecurrent study(n =54). 
Table S2 Variablesites amongunique haplotypes forCiconiaciconiaacross n =373bp of
control region. Table S3 Count of the regional distribution of unique haplotypes and theirGenbank 
Accession Numbers. Haplotypecodes in bold werefound in theHistorical sample
set. CC011 and CC016, marked with an asterix, werethe onlyhaplotypes found in 
both theHistorical and Contemporarydataset 
Table S4 SAShA jackkniferesults forall alleles includingthe most common (CC03) seen 
hereas Allele1. Alleles correspond to haplotypes ranked accordingto frequency. 
Each rowrepresents an analysis with each allele removed sequentially. Thetest 
statisticOM, describes theobserved mean distancebetween alleles. Where OM is 
less than theexpected mean (EM), alleles areconsidered to be aggregated (under-
distributed). WhereOM is larger than EM, alleles areconsidered overdispersed 
(panmictic). Ajackknifingprocedureallows the identification ofwhich alleles 
contributeto thedistribution.  
 
Supporting Figures 
 
Fig. S1 a) Observed (OM)versus expected mean (EM)distribution ofalleles when 
consideringall haplotypes. b)Haplotype-by-haplotypeanalysis of thecompleteC.ciconia 
dataset. Thenumber ofoccurances of each haplotype(n) and significancelevel (p) aregiven 
alongwith thehaplotypespecific SAShA statistics. Theexpected distribution is represented 
with circles and the observed bytriangles. Allele8 (CC040) and Allele9 (CC005) show 
significant aggregation. Geographic distance(km) and Cumulativefrequencyof alleles 
describethe x and yaxis respectively.  
 Fig. S2 Observed versus expected mean distribution of alleles with the most common 
haplotype(CC003) removed showingthat theglobal distribution of CC003 overshadows 
some degreeof underlyingpopulation structure.  
 
 
 
 TableS1 -Museum sampleData information
Table S1 Museum sample informationand museum accessioncodes.Sequence labels and mtDNA haplotype designations refer to the currentstudy (N=54)
Species Country ofHolding LocationofHolding Source Location BirthCountry Suggested Mig Pool AccessionNo. AccessionYear Latitude DD Longitude DD Sample Type Sequence Label mtDNA Haplotype GenBank AccessionNo
Ciconiaciconia Belgium Brussels NaturalHistory Museum Africa,Belgian Congo-NatPark Upenba Africa East BNHM55752 1946 -9.1999 25.8500 DriedToePad AFR_O_01 CC056 JN411006
Ciconiaciconia Belgium Brussels NaturalHistory Museum Africa,Belgian Congo-NatPark Nawangolu Uele Africa East BNHM22.577 1948 -9.1999 25.8500 DriedToePad AFR_O_02 CC056 JN411006
Ciconiaciconia Belgium Brussels NaturalHistory Museum Africa,Belgian Congo-Tanganika(Musosa) Africa East BNHM20578 1941 -9.1999 25.8500 DriedToePad AFR_O_03 CC057 JN411007
Ciconiaciconia Belgium Brussels NaturalHistory Museum Africa,Belgian Congo-Tanganika(Musosa) Africa East BNHM20577 1942 -9.1999 25.8500 DriedToePad AFR_O_04 CC058 JN411008
Ciconiaciconia Belgium Brussels NaturalHistory Museum Belgium,Knokke Belgium West BNHM449256 1931 51.3500 3.2667 DriedToePad BE_O_223 CC010 JN410960
Ciconiaciconia Belgium Brussels NaturalHistory Museum Belgium,Liege Belgium West BNHM449257 ? 50.6333 5.5667 DriedToePad BE_O_224 CC011 JN410961
Ciconiaciconia Belgium Brussels NaturalHistory Museum Belgium Belgium West BNHM449258 1932 50.8333 4.3333 DriedToePad BE_O_225 CC012 JN410962
Ciconiaciconia Belgium Brussels NaturalHistory Museum Belgium,Alsemberg Belgium West BNHM451409 1935 50.7333 4.3167 DriedToePad BE_O_226 CC013 JN410963
Ciconiaciconia Belgium Brussels NaturalHistory Museum Belgium,Alsemberg Belgium West BNHM451410 1935 50.7333 4.3167 DriedToePad BE_O_227 CC014 JN410964
Ciconiaciconia Belgium Brussels NaturalHistory Museum Belgium,SaintGerard Belgium West BNHM451456 ? 50.3500 4.7500 DriedToePad BE_O_228 CC015 JN410965
Ciconiaciconia Belgium Brussels NaturalHistory Museum Belgium,Brussels Belgium West BNHM451792 1829 50.8333 4.3333 DriedToePad BE_O_229 CC016 JN410966
Ciconiaciconia Belgium Brussels NaturalHistory Museum France,Cerfontaine France West BNHM453414 1946 50.2667 4.0333 DriedToePad FR_O_056 CC011 JN410961
Ciconiaciconia Belgium Brussels NaturalHistory Museum Lüneburg,Germany Germany East Helgoland208011 1931 53.3667 10.4833 DriedToePad GR_022 CC106 JN411056
Ciconiaciconia Belgium Brussels NaturalHistory Museum Russia,Rositten Russia East BNHM450894 1935 50.4000 20.4333 DriedToePad POL_O_64 CC031 JN410981
Ciconiaciconia Germany Museumfür Naturkunde, Berlin Tansania Africa East 2000/15789 1895-1910 -6.3688 34.8888 DriedToePad AFR_O_05 CC058 JN411008
Ciconiaciconia Germany Museumfür Naturkunde, Berlin Tansania Africa East 2000/15791 1909 -6.3688 34.8888 DriedToePad AFR_O_06 CC059 JN411009
Ciconiaciconia Germany Museumfür Naturkunde, Berlin Ufipa,Tanzania Africa East 2000/15793 1909 -6.3688 34.8888 DriedToePad AFR_O_07 CC060 JN411010
Ciconiaciconia Germany Museumfür Naturkunde, Berlin Ufipa,Tanzania Africa East 2000/15794 1909 -6.3688 34.8888 DriedToePad AFR_O_08 CC058 JN411008
Ciconiaciconia Germany Museumfür Naturkunde, Berlin Ufipa,Tanzania Africa East 2000/15796 1909 -6.3688 34.8888 DriedToePad AFR_O_09 CC011 JN410961
Ciconiaciconia Germany Museumfür Naturkunde, Berlin Tansania Africa East 2000/15797 1903 -6.3688 34.8888 DriedToePad AFR_O_10 CC061 JN411011
Ciconiaciconia Germany Museumfür Naturkunde, Berlin Tansania Africa East 2000/15798 1903 -6.3688 34.8888 DriedToePad AFR_O_11 CC062 JN411012
Ciconiaciconia Germany MuseumfürNaturkunde,Berlin Hellenurme Estonia East 2000/15790 1895 58.1361 26.3899994 DriedToePad EST_O_1 CC031 JN410981
Ciconiaciconia Germany MuseumfürNaturkunde,Berlin Malchow Germany West/East 1990/9 Unk 53.4667 12.4167 DriedToePad GR_017 CC068 JN411018
Ciconiaciconia Germany Museumfür Naturkunde, Berlin Miletkova Macedonia East 2000/15795 1917 41.6074 21.7449 DriedToePad MAC_O_001 CC011 JN410961
Ciconiaciconia Netherlands Naturalis -NaturalHistory Museum,Leiden Beja,Tunisia Africa West NNHM19574 1951 36.7333 9.1833 DriedToePad AFR_O_12 CC063 JN411013
Ciconiaciconia Netherlands Naturalis -NaturalHistory Museum,Leiden s Hertongenbosch Netherlands West NNHM545/CAT13 1906 51.7000 5.3167 DriedToePad NL_O_05 CC011 JN410961
Ciconiaciconia Netherlands Naturalis -NaturalHistory Museum,Leiden s Hertongenbosch Netherlands West NNHM545/CAT14 1906 51.7000 5.3167 DriedToePad NL_O_06 CC011 JN410961
Ciconiaciconia Netherlands Naturalis -NaturalHistory Museum,Leiden Slikkerveer Netherlands West NNHM4875 ? 51.8833 4.6167 DriedToePad NL_O_07 CC011 JN410961
Ciconiaciconia Netherlands Naturalis -NaturalHistory Museum,Leiden Anholt Netherlands West NNHM7103 1910 52.7833 6.4167 DriedToePad NL_O_08 CC011 JN410961
Ciconiaciconia Netherlands Naturalis -NaturalHistory Museum,Leiden Assen Netherlands West NNHM9141 1939 53.0000 6.5500 DriedToePad NL_O_09 CC017 JN410967
Ciconiaciconia Netherlands Naturalis -NaturalHistory Museum,Leiden Huizum Netherlands West NNHM13340 1947 53.2000 5.8000 DriedToePad NL_O_10 CC012 JN410962
Ciconiaciconia Netherlands Naturalis -NaturalHistory Museum,Leiden Veenwouden Netherlands West NNHM15356 1950 53.2333 6.0000 DriedToePad NL_O_11 CC011 JN410961
Ciconiaciconia Netherlands Naturalis -NaturalHistory Museum,Leiden Driebergen Netherlands West NNHMCAT9 1865 52.0500 5.2833 DriedToePad NL_O_12 CC011 JN410961
Ciconiaciconia Netherlands Naturalis -NaturalHistory Museum,Leiden Ausgustinusga Netherlands West NNHM24306 1956 53.2167 6.1667 DriedToePad NL_O_13 CC011 JN410961
Ciconiaciconia Netherlands Naturalis -NaturalHistory Museum,Leiden Wesermundung Netherlands West NNHM24703 1891 53.2833 5.5667 DriedToePad NL_O_14 CC011 JN410961
Ciconiaciconia Netherlands Naturalis -NaturalHistory Museum,Leiden Drachten Netherlands West NNHM15344 1950 53.1000 6.1000 DriedToePad NL_O_15 CC011 JN410961
Ciconiaciconia Netherlands Naturalis -NaturalHistory Museum,Leiden Schoonhoven Netherlands West NNHM25017 1957 51.9500 4.8500 DriedToePad NL_O_16 CC011 JN410961
Ciconiaciconia Netherlands Naturalis -NaturalHistory Museum,Leiden Papendrecht Netherlands West NNHM43102 1959 51.8333 4.6833 DriedToePad NL_O_17 CC011 JN410961
Ciconiaciconia Netherlands Naturalis -NaturalHistory Museum,Leiden Oegstgeest Netherlands West NNHMCAT8 1865 52.1833 4.4667 DriedToePad NL_O_18 CC012 JN410962
Ciconiaciconia Netherlands Naturalis -NaturalHistory Museum,Leiden Sassenheim Netherlands West NNHMCAT3 1859 52.2167 4.5333 DriedToePad NL_O_19 CC011 JN410961
Ciconiaciconia Netherlands Naturalis -NaturalHistory Museum,Leiden South Holland Netherlands West NNHMCAT209-1 1851 52.1500 4.5000 DriedToePad NL_O_20 CC011 JN410961
Ciconiaciconia Netherlands Naturalis -NaturalHistory Museum,Leiden Leiden Netherlands West NNHMCAT209-2 1866 52.1500 4.5000 DriedToePad NL_O_21 CC018 JN410968
Ciconiaciconia Netherlands Naturalis -NaturalHistory Museum,Leiden Latakoe South Africa East NNHMCAT16 1834 -33.9167 18.4167 DriedToePad SAF_O_01 CC011 JN410961
Ciconiaciconia Sweden MuseumZoology,LundUniversity Råby, Lund Sweden East L846/30313 1846 55.6854 13.2084 DriedToePad SW_SW_O_14 CC011 JN410961
Ciconiaciconia Sweden MuseumZoology,LundUniversity Unknown Sweden East L848/6133 1848 ? ? DriedToePad SW_SW_O_15 CC011 JN410961
Ciconiaciconia Sweden MuseumZoology,LundUniversity Trollenäs Sweden East L871/3009 1871 55.8659 13.2444 DriedToePad SW_SW_O_16 CC016 JN410966
Ciconiaciconia Sweden MuseumZoology,LundUniversity Fjelie Sweden East L872/3011 1872 55.7273 13.1047 DriedToePad SW_SW_O_17 CC034 JN410984
Ciconiaciconia Sweden MuseumZoology,LundUniversity Bergsjöholm Sweden East L876/3038 1876 55.4513 13.7773 DriedToePad SW_SW_O_18 CC017 JN410967
Ciconiaciconia Sweden MuseumZoology,LundUniversity Stehag Sweden East L877/3051 1877 55.9015 13.4004 DriedToePad SW_SW_O_19 CC035 JN410985
Ciconiaciconia Sweden MuseumZoology,LundUniversity Skabersjö Sweden East L879/3018 1879 55.5401 13.1496 DriedToePad SW_SW_O_20 CC011 JN410961
Ciconiaciconia Sweden MuseumZoology,LundUniversity Farhult Sweden East L909/3500 1909 56.2141 12.7124 DriedToePad SW_SW_O_21 CC011 JN410961
Ciconiaciconia Sweden MuseumZoology,LundUniversity Skårby Sweden East L925/3032 1925 55.4866 13.7132 DriedToePad SW_SW_O_22 CC011 JN410961
Ciconiaciconia Sweden MuseumZoology,LundUniversity Silvåkra Sweden East L948/3072 1948 55.6844 13.4944 DriedToePad SW_SW_O_23 CC036 JN410986
Ciconiaciconia Sweden MuseumZoology,LundUniversity Hörja Sweden East L954/3013 1954 56.2056 13.5898 DriedToePad SW_SW_O_24 CC011 JN410961
NB.SampleBNHM450894 was sampledin Russia,buttheLat/Longplaces itin Poland.This may beduetogeographic boundary changes associatedwith theWorldwar.Itwas includedin thePolish sampleforanalysis purposed.Irrespectiveof this itis consideredto
belongtotheeastern migration poolsoallocation tosamplegroupis irrelevantatthis scaleTable S2 ?  Variablesites amongunique Haplotypes forCiconia ciconia across n =373bp ofcontrol region.  
 
 
 
                   111111111111111111 1111111111 11111111112222222222222223333333333 
       3345555566 677777888999000111111122333333 4444455555 66777899990111112244566660001112333 
       5813678925 701357257079038012367903023468 0268914589 19156425697015781356601581254582034 
Concensus CGTTTACTTC -ACTATCAAAGGCAAGCGTATAAT-TTTGC GAAGTGTTGC TGGCTTAGGCGGGAAATCAAGGGTGGATAAGAGAC 
CC001   .......... -........G..T..........C-..... .......... ..................G........C....... 
CC002   .......... -........G..............A..... .....A.... ...........................C....... 
CC003   .......... -.......................-..... .........T .............G.....................
CC004   .......... -........G...........G..-..... .......... ................................... 
CC005   .......... -........G..............-..... .....A.... ...........................C....... 
CC006   .......... -........G..T...........-..... .......... ..................G................ 
CC007   .......... -........G..............-..... .......... .......A........................... 
CC008   .......... -.......................-..... .........T .............G.............C.......
CC009   .......... -........G..............-..... .......... ..................G................ 
CC010   .......... -G..........T...........-..... .........T ................................... 
CC011   .......... -...........T...........-..... .........T .............G..................... 
CC012   .......... -...........T...........-....T .........T .............G..................... 
CC013   .......... -...........T...........-..... .........T ....C........G...........A.........
CC014   .......... -...........T...........-..... .........T ....C........G..................... 
CC015   .......... -...........T...........-..... ...A.....T .............G.......AA............ 
CC016   .......... -...........T...........-..... .........T ................................... 
CC017   .......... -........G..T...........-..... .......... .......A........................... 
CC018   .......... -...........T...........-..... .........T .............G................A.... 
CC019   .......... -........G..............-..... .......... ................................... 
CC020   .......... -.......................-..... .........T ...................................
CC021   .AC.AGTGGT A.TATCACT.TATTCTTAC.C.GCG.ACAG C.T.A-GA.. GT-A.AG.....................G.....T
CC022   .......... -........G..............-..... .......... ...........................C....... 
CC023   .......... -.......................-..... .......... .............G..................... 
CC024   .......... -........G...........G..-..... .......... .......................C........... 
CC025   .......... -.......................-..... .........T ...........................C.......
CC026   .......... -..................G....-..... .........T .............G..................... 
CC027   .......... -........G..............-..... .........T .............G..................... 
CC028   .AC.AGTGGT A.TATCACT.TATTCTTAC.C.GCG.ACAG C.T.A-GA.. GT-A.AG............G.......C.......
CC029   .......... -.......................-C.... .........T .............G..................... 
CC030   .......... -.......................-..... .........T ......G......G.....................CC031   .......... -...........T...........-..... .........T .............G...........A......... 
CC032   .......... -........G.............C-..... .......... .............................G..... 
CC033   .......... -.......................-..... .........T .A...........G..................... 
CC034   .......... -........G..T........G..-..... .......... .......................C........... 
CC035   .......... -...........T...........-..... .........T .............G.............C....... 
CC036   .......... -...........T...........-..... .........T .........T...G..................... 
CC037   .......... -.......................A..... .........T .............G.....................
CC038   .......... -.......................-..... .........T ......G...A..G..................... 
CC039   .......... -.......................-..... .G.......T ............AG..C.................. 
CC040   .......... -......................C-..... .........T ................................... 
CC041   .......... -...........T..........C-..... .........T ................................... 
CC042   .AC.AGTGGT A.TATCACT.TATTCTTAC.C.GCG.ACAG C.T.A-GA.. GT-A.AG............................
CC043   .......... -........G..T........G..-..... .......... ......G............................ 
CC044   .......... -........G...........G..-..... .......... ......G............................ 
CC045   .AC.AGTGGT A.TATCACT.TATTCTTAC.C.GCG.ACAG C.T.A-GA.. GT-A.A.............................
CC046   .......... -.......................-..... .........T .....C.......G....................T 
CC047   .......... -........G...........G..-..... .......... ..................................T 
CC048   .......... -........G..T...........-..... .......... ...............G.T................T 
CC049   .......... -........G...........G..-..... .......... .A...........G.....................
CC050   .AC.AGTGGT A.TATCACT.TATTCTTAC.C.GCG.ACAG C.T.A-GA.. GT-A.AG......G....................T
CC051   .......... -.......................-..... .........T .....C.......G..................... 
CC052   .AC.AGTGGT A.TATCACT.TATTCTTAC.C.GCG.ACAG C.T.A-GA.. GT-A.A.........................G..T
CC053   .AC.AGTGGT A.TATCACT.TATTCTTAC.C.GCG.ACAG C.T.A-GA.. GT-A.AG..........................G.
CC054   .......... -........G...........G..-..... .......... ...............................G..T
CC055   .......... -...........T...........-..... .........T .A...........G..................... 
CC056   .......... -...........T...........-..... .........T .............G...............G..... 
CC057   .......... -........G..T..........C-..... .......... ............................G...... 
CC058   .......... -........G..T...........-..... .......... ................................... 
CC059   .......... -........G..T...........-..... .......... ...........................C.......
CC060   .......... -...........T..........C-C.... .........T .............G................A.... 
CC061   .......... -........G..T...........-..... .......... ......GA........................... 
CC062   .......... -...........T...........-..... .........T .............G....................T 
CC063   .......... -........G..T........G..-..... .......... ..................G....C........... 
CC064   .......... -.......................-..... .........T ..A..........G..................... 
CC065   .......... -.......................-...A. .........T .............G..................... 
CC066   .......... -........G..............-..... .......... ......GA...........................
CC067   .......... -........G.......T...G..-..... .....T.... ...........A...........C........... 
CC068   .AC.AGTGGT A.TATCACT.TATTCTTAC.C.GCG.ACAG C.T.A-GA.. GT-A.AG......G.....................CC069   .......... -.......................-..... .........T ........A....G..................... 
CC070   .AC.AGTGGT A.TATCACT.TATTCTTAC.C.GCG.ACAG C.T.A-GA.. GT-A.A............................T
CC071   .......... -.......................-..... .........T .................T.................
CC072   .......... -........G..............-..... .......... .A.................G............... 
CC073   .AC.AGTGGT A.TATCACT.TATTCTTAC.C.GCG.ACAG C.T.A-GA.. GT-A.AG....................C.......
CC074   .......... -........G...........G..-..... .......... ....................A.............. 
CC075   .......... -........G...........G..-..... .......... ............................G...... 
CC076   .......... -.......................-..... .G.......T .............G..C.................. 
CC077   .......... -........G..............-..... .......... ...................G............... 
CC078   .......... -........G...........G..-..... .......... ....C..............................
CC079   .AC.AGTGGT A.TATCACT.TATTCTTAC.C.GCG.ACAG C.T.A-GA.. GT-A.AG....................C....A..
CC080   .......... -........G..............-..... .......... ................C..........C....... 
CC081   .ACCAGTGGT A.TATCACT.TATTCTTAC.C.GCG.ACAG C.T.A-GA.. GT-A.AG..........T.................
CC082   TAC.AGTGGT A.TATCACT.TATTCTTAC.C.GCG.ACAG C.T.A-GAA. GT-A.AG............................
CC083   .......... -......................C-..... .........T .A.................................
CC084   .......... -........G...........G..-..... .......... .................T................. 
CC085    .AC.AGTGGT A.TATCACT.TATTCTTAC.C.GCG.ACAG C.T.A-GA.. GT-A.AG......................G.....
CC086   .......... -.......................-..... .........T .............G..........A.......... 
CC087   .......... -........G..............-..... .....T.... ................C..........C....... 
CC088   .......... -........G...........G..-..... .......... ..............G...................T
CC089   .......... -........G...........G..-..... .......... .A................................. 
CC090   .......... -........G..............-..... .......... .A................................. 
CC091   .......... -........G..T...........-..... .....T.... ..................G................ 
CC092   .AC.AGTGGT A.TATCACT.TATTCTTAC.C.GCG.ACAG C.T.A-GA.. GT-A.AG................C...........
CC093   .......... -.......................-..... .....T...T ................................... 
CC094   .......... G-......................-..... .........T ..............................A.... 
CC095   .AC.AGTGGT A.TATCACT.TATTCTTAC.C.GCG.ACAG C.T.A-GA.. GT-A.AG............G...............
CC096   .......... -......................C-..... .........T ......G...A..G..................... 
CC097   .......... -.......................-....T .........T .............G..................... 
CC098   .......... -........G...........G..-..... .......... ..........................G........ 
CC099   .........T -........G...........G..-..... .......... ...............................G..T 
CC100   .......... -......G.........T......-..... .....T...T .............G.....................
CC101   .......... -.......................-C.... .........T ..................................T 
CC102   .......... -........G...........G..-..... .......... ......G................C........... 
CC103   .AC.AGTGGT A.TATCACT.TATTCTTAC.C.GCG.ACAG C.T.A-GA.. GT-A.AG......G................A....
CC104   .......... -........G...........G..-..... .......... ..........................G...A.... 
CC105   .......... -.......................-..... .........T .........T...G.....................
CC106   .......... -........G..T..........C-..... .......... ................................... TableS3 - Haplotypeand Accession Nos
Table S3 Regionaldistribution of haplotypes. Haplotype codes in bold were found in the Historicalsample set. CC011 and CC016 marked with an asterix,were the only haplotypes found in both the Historicaland Contemporary dataset.
MtDNA Haplotype
Genbank 
Accession No. A
fri
ca_
a
A
fri
ca_
b
A
fri
ca_
c
A
lge
ri
a
A
u
st
ri
a
Be
lgi
u
m
C
ze
ch
 R
e
p
u
b
li
c
Es
to
n
ia
Franc
e
G
e
rman
y
Lat
vi
a
M
ac
e
d
o
n
ia
Ne
th
e
rl
and
s
P
o
land
P
o
rt
u
gal
Sl
o
vak
ia
So
u
th
 A
fri
ca
Sp
ai
n
Swe
d
e
n
Is
rae
l
U
n
kn
o
wn
To
tal
CC001 NC_002197 1 1
CC002 JN410952 1 1
CC003 JN410953 6 3 9 1 12 8 3 7 25 7 3 2 28 4 4 122
CC004 JN410954 7 1 1 4 11 1 10 35
CC005 JN410955 6 3 9
CC006 JN410956 1 1 2
CC007 JN410957 1 2 1 2 2 5 13
CC008 JN410958 2 4 3 1 1 11
CC009 JN410959 2 2
CC010 JN410960 1 1
CC011* JN410961 1 1 2 1 1 20 6 1 1 1 6 41
CC012 JN410962 1 2 3
CC013 JN410963 1 1
CC014 JN410964 1 1
CC015 JN410965 1 1
CC016* JN410966 1 1 1 3
CC017 JN410967 1 1 2
CC018 JN410968 1 1
CC019 JN410969 1 1 4 1 1 3 1 12
CC020 JN410970 8 2 3 1 2 3 3 1 23
CC021 JN410971 1 1 2
CC022 JN410972 1 1 3 5
CC023 JN410973 1 1
CC024 JN410974 3 2 2 1 8
CC025 JN410975 2 2
CC026 JN410976 1 1
CC027 JN410977 1 1
CC028 JN410978 1 1
CC029 JN410979 1 3 1 5
CC030 JN410980 1 1
CC031 JN410981 1 1
CC032 JN410982 1 3 1 5
CC033 JN410983 1 1
CC034 JN410984 1 1
CC035 JN410985 1 1 2
CC036 JN410986 1 1
CC037 JN410987 1 1
CC038 JN410988 1 1
CC039 JN410989 1 1
CC040 JN410990 2 3 5 10
CC041 JN410991 1 1 2
CC042 JN410992 1 2 1 4
CC043 JN410993 1 1
CC044 JN410994 1 3 4 8
CC045 JN410995 1 1
CC046 JN410996 1 3 4
CC047 JN410997 1 1
CC048 JN410998 2 2 4
CC049 JN410999 5 2 7
CC050 JN411000 3 4 1 8
CC051 JN411001 1 1
CC052 JN411002 2 2
CC053 JN411003 1 1 2
CC054 JN411004 1 1
CC055 JN411005 1 1
CC056 JN411006 2 2
CC057 JN411007 1 1
CC058 JN411008 1 2 3
CC059 JN411009 1 1
CC060 JN411010 1 1
CC061 JN411011 1 1
CC062 JN411012 1 1
CC063 JN411013 1 1
CC064 JN411014 1 1
CC065 JN411015 3 3
CC066 JN411016 3 1 4
CC067 JN411017 1 1
CC068 JN411018 1 1
CC069 JN411019 1 1
CC070 JN411020 1 1
CC071 JN411021 2 2
CC072 JN411022 2 2
CC073 JN411023 2 2
CC074 JN411024 1 1
CC075 JN411025 1 1
CC076 JN411026 4 4
CC077 JN411027 1 1 2
CC078 JN411028 1 1 2
CC079 JN411029 1 1
CC080 JN411030 3 3
CC081 JN411031 1 2 3
CC082 JN411032 2 2
CC083 JN411033 1 1
CC084 JN411034 1 1
CC085 JN411035 1 1 2
CC086 JN411036 1 1 2
CC087 JN411037 1 1
CC088 JN411038 1 1
CC089 JN411039 1 1
CC090 JN411040 1 1
CC091 JN411041 1 1
CC092 JN411042 1 1
CC093 JN411043 1 1
CC094 JN411044 2 2
CC095 JN411045 2 2
CC096 JN411046 1 1
CC097 JN411047 1 1
CC098 JN411048 1 1
CC099 JN411049 1 1
CC100 JN411050 1 1
CC101 JN411051 1 1
CC102 JN411052 1 1
CC103 JN411053 1 1
CC104 JN411054 1 1
CC105 JN411055 1 1
CC106 JN411056 1 1
4 7 1 15 7 39 4 1 57 20 7 1 35 61 79 12 4 70 23 11 459Table S4 SAShA jackknife results for all alleles includingthe most common (CC03) seen here as Allele 1. 
Allele 
jacknifed
% of Data OM EM P
% Change in 
OM
0 - 1471.7 1690.9 0.046 0.000
1 26.64 1174.8 1690.9 0 -20.172
2 8.95 1491 1690.1 0.11 1.314
3 7.64 1495 1690.9 0.13 1.583
4 5.02 1466.8 1690.9 0.055 -0.3 3 7
5 2.84 1472.8 1690.9 0.058 0.071
6 2.62 1475.2 1690.9 0.068 0.234
7 2.40 1475.5 1690.9 0.057 0.257
8 2.18 1476 1690.9 0.072 0.290
9 1.97 1476.2 1690.9 0.069 0.308
10 1.75 1472.2 1690.9 0.058 0.033
11 1.75 1474.5 1690.9 0.06 0.192
12 1.75 1473.7 1690.9 0.062 0.138
13 1.53 1474.4 1690.9 0.049 0.184
14 1.09 1472.7 1690.9 0.07 0.064
15 1.09 1472.1 1690.9 0.06 0.028
16 1.09 1471.6 1690.9 0.045 -0.0 0 8
17 0.87 1472.1 1690.9 0.062 0.029
18 0.87 1472.5 1690.9 0.057 0.052
19 0.87 1472.4 1690.9 0.051 0.048
20 0.87 1471.9 1690.9 0.054 0.015
21 0.87 1472.6 1690.9 0.046 0.063
22 0.66 1472.1 1690.9 0.06 0.029
23 0.66 1471.9 1690.9 0.051 0.012
24 0.66 1472 1690.9 0.058 0.016
25 0.66 1472.2 1690.9 0.059 0.031
26 0.66 1472.2 1690.9 0.057 0.031
27 0.66 1471.3 1690.9 0.057 -0.0 2 6
28 0.44 1471.5 1690.9 0.046 -0.013
29 0.44 1471.9 1690.9 0.044 0.010
30 0.44 1471.8 1690.9 0.051 0.006
31 0.44 1471.8 1690.9 0.047 0.007
32 0.44 1471.9 1690.9 0.066 0.010
33 0.44 1471.8 1688.3 0.058 0.005
34 0.44 1471.8 1690.9 0.055 0.004
35 0.44 1471.9 1690.9 0.055 0.010
36 0.44 1471.7 1690.9 0.052 -0.0 0 2
37 0.44 1471.9 1690.9 0.056 0.010
38 0.44 1471.9 1690.9 0.041 0.010
39 0.44 1471.9 1690.9 0.056 0.010
40 0.44 1471.9 1690.9 0.056 0.010
41 0.44 1471.7 1690.9 0.053 0.000
42 0.44 1471.7 1690.9 0.046 0.000
43 0.44 1471.9 1690.9 0.062 0.010
44 0.44 1471.7 1690.9 0.055 0.000
45 0.44 1471.7 1690.9 0.062 0.000
46 0.44 1471.9 1690.9 0.064 0.010
47 0.44 1471.9 1690.9 0.061 0.010a)
b)
